# Supplementary material for: A new global anthropogenic heat estimation based on high-resolution nighttime light data
Source: Sci Data. 2017 Aug 22;4:170116. doi: 10.1038/sdata.2017.116 (PMC5667572; doi:10.1038/sdata.2017.116)
Supplement: Supplementary file 1 [file sdata2017116-isa1.zip]

Archive with 3 entries (3 files):
- i_Investigation.txt
- s_study_Cui.txt
- a_assay_Cui.txt
