# Supplementary material for: A new global anthropogenic heat estimation based on high-resolution nighttime light data
Source: Sci Data. 2017 Aug 22;4:170116. doi: 10.1038/sdata.2017.116 (PMC5667572; doi:10.1038/sdata.2017.116)
Supplement: Supplementary file 1 [file sdata2017116-isa1.zip › i_Investigation.txt]

# Investigation File generated for Scientific Data with Investigation File Authoring Tool version 0.1.0 on 13/07/2017 - This metadata file is CC0
ONTOLOGY SOURCE REFERENCE
Term Source Name	ERO	OBI	XEO	ENVO
Term Source File	http://data.bioontology.org/ontologies/ERO	http://data.bioontology.org/ontologies/OBI	http://data.bioontology.org/ontologies/XEO	http://data.bioontology.org/ontologies/ENVO
Term Source Version	2013-08-02	2014-08-18	1.6	
Term Source Description	Eagle-I Research Resource Ontology	Ontology for Biomedical Investigations	XEML Environment Ontology	Environment Ontology
INVESTIGATION
Investigation Identifier
Investigation Title
Investigation Description
Investigation Submission Date
Investigation Public Release Date
INVESTIGATION PUBLICATIONS
Investigation PubMed ID
Investigation Publication DOI
Investigation Publication Author List
Investigation Publication Title
Investigation Publication Status
Investigation Publication Status Term Accession Number
Investigation Publication Status Term Source REF
INVESTIGATION CONTACTS
Investigation Person Last Name
Investigation Person Mid Initials
Investigation Person First Name
Investigation Person Address
Investigation Person Phone
Investigation Person Fax
Investigation Person Email
Investigation Person Affiliation
Investigation Person Roles
Investigation Person Roles Term Accession Number
Investigation Person Roles Term Source REF
STUDY
Study Identifier	10.1038/sdata.2017.116
Study Title	A new global anthropogenic heat estimation based on high-resolution nighttime light data
Study Submission Date	23/01/2017
Study Public Release Date	22/08/2017
Study Description	http://www.nature.com/articles/sdata2017116#abstract
Study File Name	s_study_Cui.txt
Comment[Subject Keywords]	//;//;///;/
Comment[Manuscript Licence]	CC BY-4.0
Comment[Experimental Metadata Licence]	CC0
Comment[Supplementary Information File Name]		Supplementary File 1	Supplementary File 2
Comment[Supplementary Information File Type]	x-zip-compressed	vnd.openxmlformats-officedocument.spreadsheetml.sheet	vnd.openxmlformats-officedocument.spreadsheetml.sheet
Comment[Supplementary Information File URL]	http://www.nature.com/articles/sdata2017116#supplementary-information	http://www.nature.com/articles/sdata2017116#supplementary-information	http://www.nature.com/articles/sdata2017116#supplementary-information
Comment[Data Repository]	figshare
Comment[Data Record Accession]	doi:10.6084/m9.figshare.c.3647903
Comment[Data Record URI]	https://doi.org/10.6084/m9.figshare.c.3647903
STUDY DESIGN DESCRIPTORS
Study Design Type	data integration objective	time series design
Study Design Type Term Accession Number	ERO:0100092	OBI:0500020
Study Design Type Term Source REF	ERO	OBI
STUDY PUBLICATIONS
Study PubMed ID
Study Publication DOI
Study Publication Author List
Study Publication Title
Study Publication Status
Study Publication Status Term Accession Number
Study Publication Status Term Source REF
STUDY FACTORS
Study Factor Name	data type
Study Factor Type	DataTypes
Study Factor Type Term Accession Number	XEO:00236
Study Factor Type Term Source REF	XEO
STUDY ASSAYS
Study Assay Measurement Type	climate change
Study Assay Measurement Type Term Accession Number	ENVO:01000629
Study Assay Measurement Type Term Source REF	ENVO
Study Assay Technology Type	computational modeling technique
Study Assay Technology Type Term Accession Number	ERO:0001251
Study Assay Technology Type Term Source REF	ERO
Study Assay Technology Platform	""
Study Assay File Name	a_assay_Cui.txt
STUDY PROTOCOLS
Study Protocol Name	Data	Methodology
Study Protocol Type	selection	data transformation
Study Protocol Type Term Accession Number	OBI:0001928	OBI:0200000
Study Protocol Type Term Source REF	OBI	OBI
Study Protocol Description		
Study Protocol URI	""	""
Study Protocol Version		
Study Protocol Parameters Name	""	""
Study Protocol Parameters Name Term Accession Number	""	""
Study Protocol Parameters Name Term Source REF	""	""
Study Protocol Components Name	""	""
Study Protocol Components Type	""	""
Study Protocol Components Type Term Accession Number	""	""
Study Protocol Components Type Term Source REF	""	""
STUDY CONTACTS
Study Person Last Name	Yang	Luan	Liu	Yu	Miao	Cui
Study Person First Name	Wangming	Yibo	Xiaolei	Xiaoyong	Lijuan	Xuefeng
Study Person Mid Initials						
Study Person Email	""	""	""	""	""	Xuefeng.cui@ucd.ie
Study Person Phone						
Study Person Fax						
Study Person Address						
Study Person Affiliation	Master of science, State Key Laboratory of Earth Surface Processes and Resource Ecology, School of System Science, Beijing Normal University, Beijing, China	Assistant Research Fellow, Institute of African Studies, Nanjing University, Nanjing 210000, China	Master of science, State Key Laboratory of Earth Surface Processes and Resource Ecology, School of System Science, Beijing Normal University, Beijing, China	Lecturer, Doctor, Polar Climate System and Global Change Laboratory, Nanjing University of Information Science and Technology, Nanjing 210044, China	Lecturer, Doctor, College of Geography and Remote Sensing, Nanjing University of Information Science and Technology, Nanjing 210044, China	Professor, Doctor, Meteorology and Climate Centre, School of Mathematics and Statistics, University College Dublin, Belfield Dublin 4, Ireland
Study Person Roles						
Study Person Roles Term Accession Number						
Study Person Roles Term Source REF						
Comment[Study Person ORCID]						
Comment[Funder]						
Comment[FundRef ID]						
Comment[Funder Term Source REF]						
Comment[Grant Identifier]						
