# Supplementary material for: A new global anthropogenic heat estimation based on high-resolution nighttime light data
Source: Sci Data. 2017 Aug 22;4:170116. doi: 10.1038/sdata.2017.116 (PMC5667572; doi:10.1038/sdata.2017.116)
Supplement: Supplementary file 1 [file sdata2017116-isa1.zip › s_study_Cui.txt]

Source Name	Characteristics[geographical location]	Term Source REF	Term Accession Number	Characteristics[environment type]	Term Source REF	Term Accession Number	Protocol REF	Sample Name	Factor Value[data type]
NOAA National Geophysical Data Center	Earth			anthropogenic environmental process	ENVO	ENVO:02500027	Data	DMSP/OLS	Nighttime data
Moderate Resolution Imaging Spectro radiometer MCD43D product	Earth			anthropogenic environmental process	ENVO	ENVO:02500027	Data	NBAR-NDVI	Vegetation Index
Centre for International Earth Science Information Network	Earth			anthropogenic environmental process	ENVO	ENVO:02500027	Data	GPWv3	Population Data
U.S. Energy Information Administration				anthropogenic environmental process	ENVO	ENVO:02500027	Data	Energy Consumption Data	Energy Consumption Data
Urban Statistical Yearbook for China				anthropogenic environmental process	ENVO	ENVO:02500027	Data	China_Energy Consumption Data	Energy Consumption Data
