# Supplementary material for: A new global anthropogenic heat estimation based on high-resolution nighttime light data
Source: Sci Data. 2017 Aug 22;4:170116. doi: 10.1038/sdata.2017.116 (PMC5667572; doi:10.1038/sdata.2017.116)
Supplement: Supplementary file 1 [file sdata2017116-isa1.zip › a_assay_Cui.txt]

Sample Name	Protocol REF	Assay Name	Raw Data File	Comment[Data Repository]	Comment[Data Record Accession]	Comment[Data Record URI]	Factor Value[data type]
DMSP/OLS	Methodology	Nighttime data	AH-DMSP dataset	figshare	doi:10.6084/m9.figshare.c.3647903	https://doi.org/10.6084/m9.figshare.c.3647903	Nighttime data
NBAR-NDVI	Methodology	Vegetation Index	AH-DMSP dataset	figshare	doi:10.6084/m9.figshare.c.3647903	https://doi.org/10.6084/m9.figshare.c.3647903	Vegetation Index
GPWv3	Methodology	Population Data	AH-DMSP dataset	figshare	doi:10.6084/m9.figshare.c.3647903	https://doi.org/10.6084/m9.figshare.c.3647903	Population Data
Energy Consumption Data	Methodology	Energy Consumption Data	AH-DMSP dataset	figshare	doi:10.6084/m9.figshare.c.3647903	https://doi.org/10.6084/m9.figshare.c.3647903	Energy Consumption Data
China_Energy Consumption Data	Methodology	China_Energy Consumption Data	AH-DMSP dataset	figshare	doi:10.6084/m9.figshare.c.3647903	https://doi.org/10.6084/m9.figshare.c.3647903	Energy Consumption Data
