# Supplementary material for: A new global anthropogenic heat estimation based on high-resolution nighttime light data
Source: Sci Data. 2017 Aug 22;4:170116. doi: 10.1038/sdata.2017.116 (PMC5667572; doi:10.1038/sdata.2017.116)
Supplement: Supplementary File 1 [file sdata2017116-s2.xlsx]

## Sheet: China
Figure 2 Data
City	Urban Energy Consumption (10 million kg)	Urban Area(km2)	Year
Beijing	6995.42	1386	2011
Tianjin	7346.13	687	2011
Shanghai	11270.5	2429	2011
Chongqin	7951.12	855	2011
Shenyang	1252.4	412	2011
Fuzhou	160	102	2003
Wuhan	3261	254	2005
Wulumuqi	2351	176	2006
Changchun	1105	388	2011
Dalian	1604	406	2011
Zhenzhou	3010.18	316	2011
Guangzhou	6034.39	952	2010
Wuxi	23.499	175	2004
Guiyang	1439.99	166	2008
Yichun	886.9	50	2011
Baoding	1536.6	129	2008
Kaifeng	574.39	94	2011
Luoyang	2118.45	180	2011
Yichang	293	83	2005
Huanggang	24	26	2005
Liuzhou	1500	135	2011
Mianyang	309.54	80	2008
Anshan	2157	158	2011
Jiujiang	918.88	92	2011
Shangrao	586.2	49	2011
Fuzhou	384.7	57	2011
Jingdezheng	359.7	68	2011
Jian	450.5	35	2011
Beihai	119	58	2011
Guiling	257	63	2011
Shiyan	301	53	2005
Jingzhou	656.37	49	2009
Dandong	252	53	2011
Jinzhou	375	71	2011
