# Supplementary material for: A new global anthropogenic heat estimation based on high-resolution nighttime light data
Source: Sci Data. 2017 Aug 22;4:170116. doi: 10.1038/sdata.2017.116 (PMC5667572; doi:10.1038/sdata.2017.116)
Supplement: Supplementary File 2 [file sdata2017116-s3.xlsx]

## Sheet: AHF
Figure 6 Data
City	AHF	AH-DMSP	Chen	AH-DMSP -AHF (RMSE:12.01)	Chen-AHF (RMSE:16.24)
Oklahoma City	3	10.7688	16.6195	7.76884	13.6195
Jacksonville	3.3	7.4	14.674	4.1	11.374
Lexington-Fayette	3.7	3.22155	15.5123	-0.478447	11.8123
Houston	5	8.1	15.433	3.1	10.433
Nashville-Davidson	5.2	6.12194	16.3333	0.921938	11.1333
Colorado Springs	5.3	6.26073	16.1385	0.960727	10.8385
Salt Lake City	5.3	11.8201	18.8872	6.52005	13.5872
Kansas City	5.5	6.1882	18.419	0.688198	12.919
Bakersfield	6	9.36889	15.5297	3.36889	9.52974
Manchester	6	9.2	14.168	3.2	8.168
Greater Manchester	6.12	5	12	-1.12	5.88
Corpus Christ	6.9	1.9	15.18	-5	8.28
Birmingham	7.4	7.20197	22.4855	-0.198032	15.0855
El Paso	7.5	15.7	14.927	8.2	7.427
Tulsa	7.7	9.7951	16.6149	2.0951	8.91494
Fort Worth	7.8	11.8	15.433	4	7.633
Tucson	7.8	15.4	14.674	7.6	6.874
Tampa	8.2	2	14.927	-6.2	6.727
Charlotte	8.6	5.38442	15.8022	-3.21558	7.20219
New Orleans	8.6	6.8	14.674	-1.8	6.074
Memphis	8.8	9.36889	16.6195	0.568888	7.81955
Wichita	8.8	9.28714	22.0505	0.487141	13.2505
London	8.8	7.7	14.674	-1.1	5.874
Albuquerque	8.9	11.9534	15.2573	3.05341	6.35729
London	9	6.6	15.6	-2.4	6.6
Indianapolis	9.1	7.1589	18.419	-1.9411	9.31899
Raleigh	9.4	5.27673	15.5297	-4.12327	6.12974
Riverside	10	9	15.433	-1	5.433
Phoenix	10.3	16.7	15.433	6.4	5.133
San Diego	10.6	9	14.927	-1.6	4.327
Denver	10.9	8.54257	21.2696	-2.35743	10.3696
Vancouver	11	10.7	15.18	-0.3	4.18
Austin	11.2	7.9	14.421	-3.3	3.221
Helsinki	11.3	10.7	13.662	-0.6	2.362
Sacramento	11.4	11.4583	17.6328	0.0583117	6.23281
London	11.5	11.2	14.927	-0.3	3.427
Fresno	11.7	11.3534	16.3333	-0.346588	4.63333
San Antonio	11.7	10.6	15.18	-1.1	3.48
Stockton	11.7	7.23149	17.134	-4.46851	5.43405
Omaha	11.8	11.4647	19.6593	-0.335341	7.85934
Columbus	12.4	11.4057	18.726	-0.994302	6.32597
Portland	12.4	10.0829	20.268	-2.31712	7.86797
Atlanta	13.2	8.3	14.674	-4.9	1.474
San Jose	14.2	6.54278	17.134	-7.65722	2.93405
Dallas	14.8	11.8	15.433	-3	0.633
Houston	15.4	10.5	14.927	-4.9	-0.473
Cincinnat	15.8	11.4057	18.112	-4.3943	2.31201
Las Vegas	16	19.0337	17.1782	3.03366	1.17816
Louisville	16.1	6.96949	17.9317	-9.13051	1.83167
Toulouse	17	21.3	14.674	4.3	-2.326
Milwaukee	18.5	9.83963	20.1845	-8.66037	1.68454
Pittsburgh	18.5	7.21645	17.9428	-11.2835	-0.557157
Oakland	19.4	7.57585	17.134	-11.8241	-2.26595
Cleveland	20.6	6.8788	18.6925	-13.7212	-1.90751
Buffalo	20.9	12.0449	20.9276	-8.85514	0.0275874
Los Angeles	21.5	17.2509	15.7752	-4.2491	-5.72478
St. Louis	22	10.0408	17.9317	-11.9592	-4.06833
Detroit	22.5	14.4558	19.7693	-8.04421	-2.73073
Seattle	23.7	9.85866	20.6046	-13.8413	-3.09541
Minneapolis	23.8	11.9671	20.1845	-11.8329	-3.61546
Baltimore	24.7	9.18285	15.682	-15.5172	-9.01799
Gyeonggi	28	7.6	11	-20.4	-17
Miami	28.5	7.3	15.433	-21.2	-13.067
Philadelphia	30.4	10.8247	18.8872	-19.5753	-11.5128
Boston	31.7	6.51162	18.4513	-25.1884	-13.2487
Chicago	37.6	14.2671	19.3371	-23.3329	-18.2629
San Francisco	39.1	30.1	14.674	-9	-24.426
Washington	42.2	10.277	17.9317	-31.923	-24.2683
San Francisco	44.7	13.1343	16.6149	-31.5657	-28.0851
Incheon	53	37	13.6	-16	-39.4
Seoul	55	37.4	14	-17.6	-41
New York	69.4	30	19.3371	-39.4	-50.0629
Tokyo	100	61.6	14.674	-38.4	-85.326
